# Supplementary material for: Hyperbaric oxygen enhances tumor penetration and accumulation of engineered bacteria for synergistic photothermal immunotherapy
Source: Nat Commun. 2024 Jun 17;15:5147. doi: 10.1038/s41467-024-49156-6 (PMC11183253; doi:10.1038/s41467-024-49156-6)
Supplement: Supplementary file 4 — Source data [file 41467_2024_49156_MOESM4_ESM.xlsx]

## Sheet: Figure 3e
Figure 3e
time	HBO–			HBO+
24 h	148000	358000	450000	700000	600000	750000
48 h	1520000	1550000	4000000	11500000	12000000	8000000
72 h	7300000	1200000	8700000	14200000	20000000	13100000

## Sheet: Figure 4c
Figure 4c
Zeta potential (mV)
EcN	EcN-cypate
-21.2	-50.1
-18.5	-43.2
-25.3	-52.3

## Sheet: Figure 4d
Figure 4d
	Number(%)
Diameter(nm)	EcN	EcN-cypate
0.4	0	0
0.463	0	0
0.536	0	0
0.621	0	0
0.719	0	0
0.833	0	0
0.965	0	0
1.12	0	0
1.29	0	0
1.5	0	0
1.74	0	0
2.01	0	0
2.33	0	0
2.7	0	0
3.12	0	0
3.62	0	0
4.19	0	0
4.85	0	0
5.61	0	0
6.5	0	0
7.53	0	0
8.72	0	0
10.1	0	0
11.7	0	0
13.5	0	0
15.7	0	0
18.2	0	0
21	0	0
24.4	0	0
28.2	0	0
32.7	0	0
37.8	0	0
43.8	0	0
50.7	0	0
58.8	0	0
68.1	0	0
78.8	0	0
91.3	0	0
106	0	0
122	0	0
142	0	0
164	0	0
190	0	0
220	0	0
255	0	0
295	0	0
342	0	0
396	0	0
459	0	0
531	0	0
615	0	0
712	7.7	0
825	27.2	3.22
955	36.8	17.4
1110	22.8	34
1280	5.47	30.6
1480	0	12.8
1720	0	2.01
1990	0	0
2300	0	0
2670	0	0
3090	0	0
3580	0	0
4150	0	0
4800	0	0
5560	0	0
6440	0	0
7460	0	0
8630	0	0

## Sheet: Figure 4e
Figure 4e
	Absorbance
Wavelength(nm)	cypate	EcN-cypate
300	0.10532	0.08633
302	0.10407	0.08452
304	0.10368	0.08331
306	0.10415	0.08343
308	0.10408	0.08289
310	0.10343	0.08212
312	0.10187	0.08194
314	0.0999	0.08133
316	0.09748	0.0805
318	0.09671	0.08086
320	0.09489	0.08092
322	0.09436	0.08196
324	0.09404	0.08309
326	0.09452	0.08344
328	0.09393	0.08207
330	0.09357	0.07944
332	0.09224	0.07574
334	0.09027	0.07067
336	0.08683	0.06557
338	0.0848	0.06237
340	0.08246	0.05924
342	0.08041	0.05756
344	0.0793	0.05694
346	0.07892	0.05692
348	0.07874	0.05658
350	0.07874	0.05708
352	0.0792	0.05817
354	0.07996	0.05932
356	0.08101	0.0606
358	0.08262	0.06234
360	0.08467	0.06459
362	0.08677	0.06669
364	0.08913	0.06892
366	0.0916	0.0713
368	0.09426	0.07378
370	0.09676	0.07593
372	0.09896	0.0776
374	0.10201	0.0801
376	0.10508	0.08263
378	0.1075	0.08429
380	0.11069	0.08721
382	0.11263	0.0881
384	0.11513	0.08967
386	0.11741	0.09136
388	0.1195	0.0916
390	0.12238	0.09322
392	0.12461	0.09511
394	0.12659	0.09569
396	0.12842	0.0968
398	0.13027	0.09702
400	0.13194	0.09717
402	0.13194	0.09516
404	0.13135	0.09185
406	0.12919	0.08689
408	0.12557	0.08053
410	0.12345	0.07526
412	0.12031	0.07014
414	0.1177	0.0654
416	0.1168	0.06203
418	0.11513	0.05869
420	0.11479	0.0568
422	0.11374	0.054
424	0.11284	0.0518
426	0.11158	0.04964
428	0.1112	0.04847
430	0.1106	0.04675
432	0.10966	0.04453
434	0.10868	0.04321
436	0.10811	0.04191
438	0.10631	0.04009
440	0.10481	0.0387
442	0.10348	0.03752
444	0.10174	0.03616
446	0.10014	0.03526
448	0.09784	0.03439
450	0.09587	0.03404
452	0.0948	0.03413
454	0.09322	0.03405
456	0.08994	0.03334
458	0.0867	0.03325
460	0.08306	0.03234
462	0.07864	0.03121
464	0.07374	0.0301
466	0.06834	0.02824
468	0.06301	0.02683
470	0.05844	0.02525
472	0.05321	0.02384
474	0.04807	0.02195
476	0.0438	0.02077
478	0.0389	0.01965
480	0.03398	0.01785
482	0.03061	0.01725
484	0.02781	0.01641
486	0.025	0.01577
488	0.02266	0.01574
490	0.02027	0.01511
492	0.01881	0.01511
494	0.01735	0.01484
496	0.01629	0.01475
498	0.01525	0.01465
500	0.01413	0.01444
502	0.01321	0.01421
504	0.01272	0.01424
506	0.01163	0.0136
508	0.01103	0.01352
510	0.01105	0.01387
512	0.01049	0.01373
514	0.00967	0.01342
516	0.00914	0.01309
518	0.00889	0.01317
520	0.00867	0.01338
522	0.00893	0.01389
524	0.00872	0.01413
526	0.00822	0.01363
528	0.0082	0.01395
530	0.00809	0.01416
532	0.00833	0.0147
534	0.00841	0.01513
536	0.00857	0.01569
538	0.0089	0.01633
540	0.00912	0.01683
542	0.00947	0.01769
544	0.01002	0.01861
546	0.00989	0.01878
548	0.00994	0.01977
550	0.01053	0.0209
552	0.01124	0.02182
554	0.01156	0.02242
556	0.01164	0.02267
558	0.01171	0.02316
560	0.01228	0.02411
562	0.01298	0.02481
564	0.0132	0.02576
566	0.01385	0.02659
568	0.01434	0.02747
570	0.01484	0.02844
572	0.01539	0.02949
574	0.016	0.03075
576	0.01667	0.03217
578	0.01745	0.0337
580	0.01812	0.03509
582	0.019	0.03683
584	0.01992	0.03861
586	0.02076	0.04031
588	0.0216	0.04188
590	0.02231	0.04357
592	0.0238	0.04576
594	0.02413	0.0467
596	0.02542	0.04867
598	0.02701	0.05062
600	0.02787	0.05147
602	0.02863	0.05251
604	0.03006	0.05431
606	0.03177	0.05641
608	0.033	0.05794
610	0.03422	0.05912
612	0.03523	0.06073
614	0.03649	0.06261
616	0.038	0.06487
618	0.03978	0.06738
620	0.0416	0.07004
622	0.04332	0.07297
624	0.04535	0.07628
626	0.04794	0.07979
628	0.04942	0.08239
630	0.05147	0.08585
632	0.05388	0.08966
634	0.0571	0.0938
636	0.05916	0.09694
638	0.06147	0.1008
640	0.06403	0.10444
642	0.06701	0.10857
644	0.07029	0.11302
646	0.07237	0.11637
648	0.0753	0.12053
650	0.07827	0.12446
652	0.08222	0.1295
654	0.08428	0.13316
656	0.08746	0.13779
658	0.09062	0.14179
660	0.09298	0.14616
662	0.09592	0.15084
664	0.09894	0.15556
666	0.10244	0.16086
668	0.1055	0.16581
670	0.10867	0.17101
672	0.11263	0.17714
674	0.11706	0.18348
676	0.12072	0.18981
678	0.12525	0.19676
680	0.12935	0.20335
682	0.13351	0.21027
684	0.13995	0.21896
686	0.14535	0.22793
688	0.1507	0.2362
690	0.15766	0.24607
692	0.16485	0.25694
694	0.17142	0.26655
696	0.17671	0.27412
698	0.18055	0.27858
700	0.18326	0.28086
702	0.18515	0.28285
704	0.18815	0.28472
706	0.19297	0.28833
708	0.19802	0.2929
710	0.20427	0.29914
712	0.21163	0.30794
714	0.22156	0.31972
716	0.23231	0.33283
718	0.24126	0.34539
720	0.24992	0.35562
722	0.25667	0.36464
724	0.26315	0.37095
726	0.26768	0.37562
728	0.27055	0.37892
730	0.27303	0.38117
732	0.27602	0.38399
734	0.2818	0.39129
736	0.28649	0.39914
738	0.28728	0.40068
740	0.2871	0.40063
742	0.28896	0.40384
744	0.29228	0.41055
746	0.29643	0.41804
748	0.29929	0.42369
750	0.30373	0.43056
752	0.31107	0.44259
754	0.31822	0.45434
756	0.32634	0.46608
758	0.3339	0.4768
760	0.33963	0.48363
762	0.33554	0.47132
764	0.35907	0.50296
766	0.40164	0.57017
768	0.41946	0.59567
770	0.42536	0.59353
772	0.43817	0.6021
774	0.45451	0.61811
776	0.46945	0.63015
778	0.4844	0.64104
780	0.49644	0.64863
782	0.50877	0.65509
784	0.52077	0.66029
786	0.51947	0.64803
788	0.52328	0.64341
790	0.54733	0.66948
792	0.5638	0.6871
794	0.55547	0.66954
796	0.54268	0.64458
798	0.54497	0.6431
800	0.55073	0.64852
802	0.54783	0.6436
804	0.53509	0.6257
806	0.51722	0.60116
808	0.49777	0.57487
810	0.47734	0.54819
812	0.45688	0.52232
814	0.43366	0.49192
816	0.39975	0.44988
818	0.3468	0.38767
820	0.24176	0.26641
822	0.25064	0.26528
824	0.30027	0.31857
826	0.31877	0.34137
828	0.29949	0.31836
830	0.28438	0.29828
832	0.24106	0.25302
834	0.19612	0.19973
836	0.19797	0.19647
838	0.18738	0.18696
840	0.15412	0.15147
842	0.1442	0.13741
844	0.14079	0.13339
846	0.12281	0.1165
848	0.1044	0.09774
850	0.0912	0.08464
852	0.08031	0.07384
854	0.07032	0.06438
856	0.06187	0.05642
858	0.055	0.05001
860	0.04834	0.04385
862	0.04157	0.03787
864	0.03571	0.03281
866	0.03059	0.02829
868	0.0266	0.02474
870	0.02302	0.02178
872	0.01956	0.01885
874	0.01585	0.01597
876	0.00918	0.0109
878	-0.00132	0.00343
880	0.00301	0.00628
882	0.01057	0.01061
884	0.01448	0.01263
886	0.01343	0.0121
888	0.00966	0.00965
890	0.00394	0.00589
892	-0.00016346	0.00303
894	0.00258	0.00442
896	0.00516	0.00577
898	0.00472	0.00549
900	-0.00228	0.00154
832	0.24106	0.25302
834	0.19612	0.19973
836	0.19797	0.19647
838	0.18738	0.18696
840	0.15412	0.15147
842	0.1442	0.13741
844	0.14079	0.13339
846	0.12281	0.1165
848	0.1044	0.09774
850	0.0912	0.08464
852	0.08031	0.07384
854	0.07032	0.06438
856	0.06187	0.05642
858	0.055	0.05001
860	0.04834	0.04385
862	0.04157	0.03787
864	0.03571	0.03281
866	0.03059	0.02829
868	0.0266	0.02474
870	0.02302	0.02178
872	0.01956	0.01885
874	0.01585	0.01597
876	0.00918	0.0109
878	-0.00132	0.00343
880	0.00301	0.00628
882	0.01057	0.01061
884	0.01448	0.01263
886	0.01343	0.0121
888	0.00966	0.00965
890	0.00394	0.00589
892	-0.00016346	0.00303
894	0.00258	0.00442
896	0.00516	0.00577
898	0.00472	0.00549
900	-0.00228	0.00154
--	--	--
--	--	--
--	--	--
--	--	--
--	--	--
--	--	--
--	--	--
--	--	--
--	--	--
--	--	--
--	--	--
--	--	--
--	--	--
--	--	--
--	--	--
--	--	--
--	--	--
--	--	--
--	--	--
--	--	--
--	--	--
--	--	--
--	--	--
--	--	--
--	--	--
--	--	--
--	--	--
--	--	--
--	--	--
--	--	--
--	--	--
--	--	--
--	--	--
--	--	--
--	--	--
--	--	--
--	--	--
--	--	--
--	--	--
--	--	--
--	--	--
--	--	--
--	--	--
--	--	--
--	--	--
--	--	--
--	--	--
--	--	--
--	--	--
--	--	--
--	--	--
--	--	--
--	--	--
--	--	--
--	--	--
--	--	--
--	--	--
--	--	--
--	--	--
--	--	--
--	--	--
--	--	--
--	--	--
--	--	--
--	--	--
--	--	--
--	--	--
--	--	--
--	--	--
--	--	--
--	--	--
--	--	--
--	--	--
--	--	--
--	--	--
--	--	--
--	--	--
--	--	--
--	--	--
--	--	--
--	--	--
--	--	--
--	--	--
--	--	--
--	--	--
--	--	--
--	--	--
--	--	--
--	--	--
--	--	--
--	--	--
--	--	--
--	--	--
--	--	--
--	--	--
--	--	--
--	--	--
--	--	--
--	--	--
--	--	--
--	--	--
--	--	--
--	--	--
--	--	--
--	--	--
--	--	--
--	--	--
--	--	--
--	--	--
--	--	--
--	--	--
--	--	--
--	--	--
--	--	--
--	--	--
--	--	--
--	--	--
--	--	--
--	--	--
--	--	--
--	--	--
--	--	--
--	--	--
--	--	--
--	--	--
--	--	--
--	--	--
--	--	--
--	--	--
--	--	--
--	--	--
--	--	--
--	--	--
--	--	--
--	--	--
--	--	--
--	--	--
--	--	--
--	--	--
--	--	--
--	--	--
--	--	--
--	--	--
--	--	--
--	--	--
--	--	--
--	--	--
--	--	--
--	--	--
--	--	--
--	--	--
--	--	--
--	--	--
--	--	--
--	--	--
--	--	--
--	--	--
--	--	--
--	--	--
--	--	--
--	--	--
--	--	--
--	--	--
--	--	--
--	--	--
--	--	--
--	--	--
--	--	--
--	--	--
--	--	--
--	--	--
--	--	--
--	--	--
--	--	--
--	--	--
--	--	--
--	--	--
--	--	--
--	--	--
--	--	--
--	--	--
--	--	--
--	--	--
--	--	--
--	--	--
--	--	--
--	--	--
--	--	--
--	--	--
--	--	--
--	--	--
--	--	--
--	--	--
--	--	--
--	--	--
--	--	--
--	--	--
--	--	--
--	--	--
--	--	--
--	--	--
--	--	--
--	--	--
--	--	--
--	--	--
--	--	--
--	--	--
--	--	--
--	--	--
--	--	--
--	--	--
--	--	--
--	--	--
--	--	--
--	--	--
--	--	--
--	--	--
--	--	--
--	--	--
--	--	--
--	--	--
--	--	--
--	--	--
--	--	--
--	--	--
--	--	--
--	--	--
--	--	--
--	--	--
--	--	--
--	--	--
--	--	--
--	--	--
--	--	--
--	--	--
--	--	--
--	--	--
--	--	--
--	--	--
--	--	--
--	--	--
--	--	--
--	--	--
--	--	--
--	--	--
--	--	--
--	--	--
--	--	--
--	--	--
--	--	--
--	--	--
--	--	--
--	--	--
--	--	--
--	--	--
--	--	--
--	--	--
--	--	--
--	--	--
--	--	--
--	--	--
--	--	--
--	--	--
--	--	--
--	--	--
--	--	--
--	--	--
--	--	--
--	--	--
--	--	--
--	--	--
--	--	--
--	--	--
--	--	--
--	--	--
--	--	--
--	--	--
--	--	--
--	--	--
--	--	--
--	--	--
--	--	--
--	--	--
--	--	--
--	--	--
--	--	--
--	--	--
--	--	--
--	--	--
--	--	--
--	--	--
--	--	--
--	--	--
--	--	--
--	--	--
--	--	--
--	--	--
--	--	--
--	--	--
--	--	--
--	--	--
--	--	--
--	--	--
--	--	--
--	--	--
--	--	--
--	--	--
--	--	--
--	--	--
--	--	--
--	--	--
--	--	--
--	--	--
--	--	--
--	--	--
--	--	--
--	--	--
--	--	--
--	--	--
--	--	--
--	--	--
--	--	--
--	--	--
--	--	--
--	--	--
--	--	--
--	--	--
--	--	--
--	--	--
--	--	--
--	--	--
--	--	--
--	--	--
--	--	--
--	--	--
--	--	--
--	--	--
--	--	--
--	--	--
--	--	--
--	--	--
--	--	--
--	--	--
--	--	--
--	--	--
--	--	--
--	--	--
--	--	--
--	--	--
--	--	--
--	--	--
--	--	--
--	--	--
--	--	--
--	--	--
--	--	--
--	--	--
--	--	--
--	--	--
--	--	--
--	--	--
--	--	--
--	--	--
--	--	--
--	--	--
--	--	--
--	--	--
--	--	--
--	--	--
--	--	--
--	--	--
--	--	--
--	--	--
--	--	--
--	--	--
--	--	--
--	--	--
--	--	--
--	--	--
--	--	--
--	--	--
--	--	--
--	--	--
--	--	--
--	--	--
--	--	--
--	--	--
--	--	--
--	--	--
--	--	--
--	--	--
--	--	--
--	--	--
--	--	--
--	--	--
--	--	--
--	--	--
--	--	--
--	--	--
--	--	--
--	--	--
--	--	--
--	--	--
--	--	--
--	--	--
--	--	--
--	--	--
--	--	--
--	--	--
--	--	--
--	--	--
--	--	--
--	--	--
--	--	--
--	--	--
--	--	--
--	--	--
--	--	--
--	--	--
--	--	--
--	--	--
--	--	--
--	--	--
--	--	--
--	--	--
--	--	--
--	--	--
--	--	--
--	--	--
--	--	--
--	--	--
--	--	--
--	--	--
--	--	--
--	--	--
--	--	--
--	--	--
--	--	--
--	--	--
--	--	--
--	--	--
--	--	--
--	--	--
--	--	--
--	--	--
--	--	--
--	--	--
--	--	--
--	--	--
--	--	--
--	--	--
--	--	--
--	--	--
--	--	--
--	--	--
--	--	--
--	--	--
--	--	--
--	--	--
--	--	--
--	--	--
--	--	--
--	--	--
--	--	--
--	--	--
--	--	--
--	--	--
--	--	--
--	--	--
--	--	--
--	--	--
--	--	--
--	--	--
--	--	--
--	--	--
--	--	--
--	--	--
--	--	--
--	--	--
--	--	--
--	--	--
--	--	--
--	--	--
--	--	--
--	--	--
--	--	--
--	--	--
--	--	--
--	--	--
--	--	--
--	--	--
--	--	--
--	--	--
--	--	--
--	--	--
--	--	--
--	--	--
--	--	--
--	--	--
--	--	--
--	--	--
--	--	--
--	--	--
--	--	--
--	--	--
--	--	--
--	--	--
--	--	--
--	--	--
--	--	--
--	--	--
--	--	--
--	--	--
--	--	--
--	--	--
--	--	--
--	--	--
--	--	--
--	--	--
--	--	--
--	--	--
--	--	--
--	--	--
--	--	--
--	--	--
--	--	--
--	--	--
--	--	--
--	--	--
--	--	--
--	--	--
--	--	--
--	--	--
--	--	--
--	--	--
--	--	--
--	--	--
--	--	--
--	--	--
--	--	--
--	--	--
--	--	--
--	--	--
--	--	--
--	--	--
--	--	--
--	--	--
--	--	--
--	--	--
--	--	--
--	--	--
--	--	--
--	--	--
--	--	--
--	--	--
--	--	--
--	--	--
--	--	--
--	--	--
--	--	--
--	--	--
--	--	--
--	--	--
--	--	--
--	--	--
--	--	--
--	--	--
--	--	--
--	--	--
--	--	--
--	--	--
--	--	--
--	--	--
--	--	--
--	--	--
--	--	--
--	--	--
--	--	--
--	--	--
--	--	--
--	--	--
--	--	--
--	--	--
--	--	--
--	--	--
--	--	--
--	--	--
--	--	--
--	--	--
--	--	--
--	--	--
--	--	--
--	--	--
--	--	--
--	--	--
--	--	--
--	--	--
--	--	--
--	--	--
--	--	--
--	--	--
--	--	--
--	--	--
--	--	--
--	--	--
--	--	--
--	--	--
--	--	--
--	--	--
--	--	--
--	--	--
--	--	--
--	--	--
--	--	--
--	--	--
--	--	--
--	--	--
--	--	--
--	--	--
--	--	--
--	--	--
--	--	--
--	--	--
--	--	--
--	--	--
--	--	--
--	--	--
--	--	--
--	--	--
--	--	--
--	--	--
--	--	--
--	--	--
--	--	--
--	--	--
--	--	--
--	--	--
--	--	--
--	--	--
--	--	--
--	--	--
--	--	--
--	--	--
--	--	--
--	--	--
--	--	--
--	--	--
--	--	--
--	--	--
--	--	--
--	--	--
--	--	--
--	--	--
--	--	--
--	--	--
--	--	--
--	--	--
--	--	--
--	--	--
--	--	--
--	--	--
--	--	--
--	--	--
--	--	--
--	--	--
--	--	--
--	--	--
--	--	--
--	--	--
--	--	--
--	--	--
--	--	--
--	--	--
--	--	--
--	--	--
--	--	--
--	--	--
--	--	--
--	--	--
--	--	--
--	--	--
--	--	--
--	--	--
--	--	--
--	--	--
--	--	--
--	--	--
--	--	--
--	--	--
--	--	--
--	--	--
--	--	--
--	--	--
--	--	--
--	--	--
--	--	--
--	--	--
--	--	--
--	--	--
--	--	--
--	--	--
--	--	--
--	--	--
--	--	--
--	--	--
--	--	--
--	--	--
--	--	--
--	--	--
--	--	--
--	--	--
--	--	--
--	--	--
--	--	--
--	--	--
--	--	--
--	--	--
--	--	--
--	--	--
--	--	--
--	--	--
--	--	--
--	--	--
--	--	--
--	--	--
--	--	--
--	--	--
--	--	--
--	--	--
--	--	--
--	--	--
--	--	--
--	--	--
--	--	--
--	--	--
--	--	--
--	--	--
--	--	--
--	--	--
--	--	--
--	--	--
--	--	--
--	--	--
--	--	--
--	--	--
--	--	--
--	--	--
--	--	--
--	--	--
--	--	--
--	--	--
--	--	--
--	--	--
--	--	--
--	--	--
--	--	--
--	--	--
--	--	--
--	--	--
--	--	--
--	--	--
--	--	--
--	--	--
--	--	--
--	--	--
--	--	--
--	--	--
--	--	--
--	--	--
--	--	--
--	--	--
--	--	--
--	--	--
--	--	--
--	--	--
--	--	--
--	--	--
--	--	--
--	--	--
--	--	--
--	--	--
--	--	--
--	--	--
--	--	--
--	--	--
--	--	--
--	--	--
--	--	--
--	--	--
--	--	--
--	--	--
--	--	--
--	--	--
--	--	--
--	--	--
--	--	--
--	--	--
--	--	--
--	--	--
--	--	--
--	--	--
--	--	--
--	--	--
--	--	--
--	--	--
--	--	--
--	--	--
--	--	--
--	--	--
--	--	--
--	--	--
--	--	--
--	--	--
--	--	--
--	--	--
--	--	--
--	--	--
--	--	--
--	--	--
--	--	--
--	--	--
--	--	--
--	--	--
--	--	--
--	--	--
--	--	--
--	--	--
--	--	--
--	--	--
--	--	--
--	--	--
--	--	--
--	--	--
--	--	--
--	--	--
--	--	--
--	--	--
--	--	--
--	--	--
--	--	--
--	--	--
--	--	--
--	--	--
--	--	--
--	--	--
--	--	--
--	--	--
--	--	--
--	--	--
--	--	--
--	--	--
--	--	--
--	--	--
--	--	--
--	--	--
--	--	--
--	--	--
--	--	--
--	--	--
--	--	--
--	--	--
--	--	--
--	--	--
--	--	--
--	--	--
--	--	--
--	--	--
--	--	--
--	--	--
--	--	--
--	--	--
--	--	--
--	--	--
--	--	--
--	--	--
--	--	--
--	--	--
--	--	--
--	--	--
--	--	--
--	--	--
--	--	--
--	--	--
--	--	--
--	--	--
--	--	--
--	--	--
--	--	--
--	--	--
--	--	--
--	--	--
--	--	--
--	--	--
--	--	--
--	--	--
--	--	--
--	--	--
--	--	--
--	--	--
--	--	--
--	--	--
--	--	--
--	--	--
--	--	--
--	--	--
--	--	--
--	--	--
--	--	--
--	--	--
--	--	--
--	--	--
--	--	--
--	--	--
--	--	--
--	--	--
--	--	--
--	--	--
--	--	--
--	--	--
--	--	--
--	--	--
--	--	--
--	--	--
--	--	--
--	--	--
--	--	--
--	--	--
--	--	--
--	--	--
--	--	--
--	--	--
--	--	--
--	--	--
--	--	--
--	--	--
--	--	--
--	--	--
--	--	--
--	--	--
--	--	--
--	--	--
--	--	--
--	--	--
--	--	--
--	--	--
--	--	--
--	--	--
--	--	--
--	--	--
--	--	--
--	--	--
--	--	--
--	--	--
--	--	--
--	--	--
--	--	--
--	--	--
--	--	--
--	--	--
--	--	--
--	--	--
--	--	--
--	--	--
--	--	--
--	--	--
--	--	--
--	--	--
--	--	--
--	--	--
--	--	--
--	--	--
--	--	--
--	--	--
--	--	--
--	--	--
--	--	--
--	--	--
--	--	--
--	--	--
--	--	--
--	--	--
--	--	--
--	--	--
--	--	--
--	--	--
--	--	--
--	--	--
--	--	--
--	--	--
--	--	--
--	--	--
--	--	--
--	--	--
--	--	--
--	--	--
--	--	--
--	--	--
--	--	--
--	--	--
--	--	--
--	--	--
--	--	--
--	--	--
--	--	--
--	--	--
--	--	--
--	--	--
--	--	--
--	--	--
--	--	--
--	--	--
--	--	--
--	--	--
--	--	--
--	--	--
--	--	--
--	--	--
--	--	--
--	--	--
--	--	--
--	--	--
--	--	--
--	--	--
--	--	--
--	--	--
--	--	--
--	--	--
--	--	--
--	--	--
--	--	--
--	--	--
--	--	--
--	--	--
--	--	--
--	--	--
--	--	--
--	--	--
--	--	--
--	--	--
--	--	--
--	--	--
--	--	--
--	--	--
--	--	--
--	--	--
--	--	--
--	--	--
--	--	--
--	--	--
--	--	--
--	--	--
--	--	--
--	--	--
--	--	--
--	--	--
--	--	--
--	--	--
--	--	--
--	--	--
--	--	--
--	--	--
--	--	--
--	--	--
--	--	--

## Sheet: Figure 4f
Figure 4f
	OD600
time (h)	EcN	SD	EcN-cypate	SD
0	0.05157	0.00515	0.05256	0.00263
2	0.05569	0.00514	0.04826	0.00266
4	0.1707	0.01	0.10363	0.00847
6	0.28621	0.01436	0.30343	0.02109
8	0.31434	0.01709	0.34714	0.02351
16	0.36252	0.01662	0.37398	0.02223
24	0.42519	0.01784	0.4382	0.03312

## Sheet: Figure 4h
Figure 4h
time (min)	temperature (℃)
0	23.5
1	33
2	37.6
3	40.5
4	42.6
5	44.2
6	45.3
7	46.1
8	39
9	34
10	31
11	29
12	27
13	24
14	33
15	36.8
16	39.4
17	42.2
18	43.9
19	44.2
20	38.5
21	33.7
22	30.6
23	28
24	26.2
25	23.5
26	29.8
27	32
28	35.2
29	40.2
30	41.7
31	42.6

## Sheet: Figure 4i
Figure 4i
0	1.25	2.5	5	10	20	concentration (μg/mL)
99.7098	99.8322	97.0315	44.1364	9.63287	6.14685	Viability(%)
99.0699	98.9056	98.7727	49.6713	6.44406	5.93357
101.28	98.7098	99.9266	44.4476	8.03147	6.22727

## Sheet: Figure 5b
Figure 5b
Control	Laser–	Laser+
0.144964	0.203612	0.335748
0.1355	0.251804	0.390484
0.134172	0.206252	0.319108

## Sheet: Figure 5c
Figure 5c
Control	Laser–	Laser+
11.3958	10.9708	41.5425
10.7746	18.0987	41.4117
8.91087	11.7228	38.9594

## Sheet: Figure 5d
Figure 5d
Control	Laser–	Laser+
2481	3828	109767
2273	3865	88376
2627	4047	93452

[truncated: 63 more sheets: Figure 5h, Figure 6b, Figure 6e, Figure 7b, Figure 7c, Figure 7d, Figure 7e, Figure 7f, Figure 7g, Figure 7h, Figure 7j, Figure 8b, Figure 8c, Figure 8d, Figure 8e, Figure 8f, Figure 8g, Figure 8h, Figure 8i, Figure 10b …]
